# Supplementary material for: Nicotinic receptor activation induces NMDA receptor independent long‐term potentiation of glutamatergic signalling in hippocampal oriens interneurons
Source: J Physiol. 2020 Dec 13;599(2):667–76. doi: 10.1113/JP280397 (PMC7839446; doi:10.1113/JP280397)
Supplement: Supplementary file 1 — Statistical Summary Document [file TJP-599-667-s001.xlsx]

## Sheet: Statistical Summary Table
Statistical Summary Document
Manuscript Title:	Nicotinic receptor activation induces NMDA-independent glutamatergic long-term potentiation in hippocampal oriens interneurons
Authors:	Elizabeth Nicholson & Dimitri M Kullmann
Animal model used, if applicable:
Underlying hypothesis:	[Provide one or two sentences]
Definitions of ‘n’:	[Define ‘n’. If definitions differ, please indicate which definition applies to which experimental question number.]
Statistical summary table:
Experimental question number	Finding/ conclusion	Experimental location/variable	Mean value	Standard Deviation	n	P	Units	Data comparisons	Statistical test	Any other variable	Figure/table in which data are presented	Comments
Multiple comparisons for the same question are shown in different rows		e.g. cortex vs cerebellum or genotype	(or other summary statistic)	(SD)	(value)	If P is considered significant against a stated confidence limit, authors may indicate tyhis in bold		e.g. WT vs KO		e.g. subjects’ age or sex		e.g. observation
1	A 5 Hz electrical pairing protocol with hyperpolarisation induced LTP	Stratum Oriens interneurons	1.78	0.53	6	0.00621387		Baseline vs 20 - 25 mins after LTP induction	Paired t-test		1A
2	No LTP in the light pathway	Stratum Oriens interneurons, ChR on glutamatergic fibers	1.15	1.06	6	0.389635		Light stimulated pathway against control electric pathway	Paired t-test		1C
3	LTP in electric pathway	Stratum Oriens interneurons, ChR on glutamatergic fibers	1.72	0.68	6	0.0381215		Electrical stimulated pathway against control light pathway	Paired t-test		1C
4	Light evoked LTP	Stratum Oriens interneurons, ChR oncholinergic fibers	1.97	1.32	36	5.31295e-06		Baseline vs 20 - 25 mins after LTP induction	Paired t-test		2A
5	Light evoked LTP followed by electrical evoked LTP	Stratum Oriens interneurons, ChR on cholinergic fibers	1.99	1.01	9	0.00155033		Baseline vs 20 - 25 mins after LTP induction	Paired t-test		2B left
6	Electrical LTP following Light evoked LTP	Stratum Oriens interneurons, ChR on cholinergic fibers	1.26	0.38	9	0.0867509		Baseline vs 20 - 25 mins after LTP induction	Paired t-test		2B right
7	Electrical evoked LTP followed by light evoked LTP	Stratum Oriens interneurons, ChR on cholinergic fibers	2.29	0.85	6	0.00894798		Baseline vs 20 - 25 mins after LTP induction	Paired t-test		2C left
8	Light LTP following electrical evoked LTP	Stratum Oriens interneurons, ChR on cholinergic fibers	1.55	0.52	6	0.0327868		Baseline vs 20 - 25 mins after LTP induction	Paired t-test		2C right
9	BAPTA prevents LTP	Stratum Oriens interneurons, ChR on cholinergic fibers	1.14 and 2.22	0.46 and 1.76	14 and 16	0.039		LTP in BAPTA condiction vs LTP in interleaved control condition	Unpaired t-test		3B and 3A
10	Control light LTP	Stratum Oriens interneurons, ChR on cholinergic fibers	1.6	0.6	12	0.00950353		Baseline vs 20 - 25 mins after LTP induction	Paired t-test		4A
11	Light LTP in MLA (Nicotinic antagonist)	Stratum Oriens interneurons, ChR on cholinergic fibers	1.78	1.28	8	0.0181191		Baseline vs 20 - 25 mins after LTP induction	Paired t-test		4B
12	Light LTP in DHbE	Stratum Oriens interneurons, ChR on cholinergic fibers	1.65	1.11	8	0.0393271		Baseline vs 20 - 25 mins after LTP induction	Paired t-test		4C
13	Light LTP in both MLA and DHbE is blocked	Stratum Oriens interneurons, ChR on cholinergic fibers	1.13	0.47	11	0.009		Control LTP vs LTP in both nicotine antagonists	Unpaired t-test		4D
14
15
16
17
18
19
20
